# Supplementary material for: The Current Landscape of Clinical Trials
Source: J Clin Med. 2025 Apr 7;14(7):2519. doi: 10.3390/jcm14072519 (PMC11989625; doi:10.3390/jcm14072519)
Supplement: Supplementary file 1 [file jcm-14-02519-s001.zip]

Archive with 3 entries (3 files):
- SF1.pdf
- SF2.pdf
- TableS1.pdf
